# Supplementary material for: Comparison of W. Arnett’s cephalometric analysis measurements performed using artificial intelligence and manual measurements
Source: Clin Oral Investig. 2026 May 11;30(6):223. doi: 10.1007/s00784-026-06915-7 (PMC13160989; doi:10.1007/s00784-026-06915-7)
Supplement: Supplementary file 1 — Supplementary Material 1 [file 784_2026_6915_MOESM1_ESM.xlsx]

## Sheet: Sayfa1
			Mean	S.D.	P1-w.c	P1-m.1	P1-m.2	P2-wc	P2-m.1	P.2-m.2	P3-W.C	P3-M.1	P.3-M.2	P4-W.C	P4-M1	P4-M2
mx occlusal plane to TVL			95	1.4	102.17	104	100	96.04	95	95	95.36	97	97	99.08	100	100
mx 1 to mx occlusal plane			57.8	3	71.99	67	70	64.7	64	65	48.04	47	50	55.97	53	53
md 1 to md occlusal plane			64	4	74.8	75	78	53.56	55	55	74.18	68	68	66.69	67	64
overjet			3.2	0.6	1.76	2	3	4.85	5	5	1.75	2	2	5.03	4	4
overbite			3.2	0.7	1.26	2	3	4.28	4	5	0.58	1.5	1.5	3.91	4	4
upper lip thickness			14.8	1.4	14.92	15	16	16.64	16	15.5	14.19	12	12	12.19	13	12
lower lip thickness			15.1	1.2	13.81	14	13	14.67	13	15	16.27	14	14	12.48	14	14
pogonion-pogonion'			13.5	2.3	12.34	12.5	13	11.7	11	11	12.06	11	11	11.74	11.5	12
menton-menton'			8.8	1.3	8.74	8	8	8.4	7	7.5	7.77	7	8	8	7.5	8.5
nasolabial angle			106.4	7.7	117.7	121	119	99.77	101	101	89.54	89	89	125.88	124	125
upper lip angle			8.3	5.4	-13.35	-12	-11	11.77	11	15	17.82	19	26	-8.58	-8	-9
nasion'-menton'			137.7	6.5	116.35	123	122	123.26	121	121	125.43	120	126	119.23	119	123
upper lip length			24.4	2.5	18.64	20	21	20.83	20	21	22.99	22	23	19.55	18	21
interlabial gap			2.4	1.1	0	0	1	0.57	0	1	1.46	1	1	0.56	0.5	0.5
lower lip length			54.3	2.4	43.57	42	45	47.08	45	45	52.38	48	50	47.19	45	47
lower 1/3 of face			81.1	4.7	62.21	63	65	68.48	66	65	76.83	68	73	67.29	63	68
Mx1 exposure			3.9	1.2	0.76	1	0.5	3.42	3	2	4.95	5	5	4.75	4	4
maxillary height			28.4	3.2	19.39	20	23	24.25	22	23	27.94	25	28	24.29	24	24
mandibular height			56	3	44.07	48	50	48.5	48	49	49.47	47	47	46.91	46	46.5
glabella			-8	2.5	-4.53	-5	-5	12.27	12.5	9	-7.28	-5	-6	-7.82		-7
alar base			-15	1.7	-15.51	-13	-12	-14.84		-13	-12.18		-11	-14.24		-15
nasal projection			17.4	1.7	16.87	16	18	17.12	15	17	14.84	14	15	14.52	14	-15
subnasale			0	0.1	0	0	0	0	0	0	0	0	0	0	0	0
A point'			-0.3	1	-3.02	-3	-3	-2	-3	-1	-1.46	-1	-1.5	-3.07	-3	-3.5
Upper lip anterior'			3.3	1.7	-3.53	-3.5	-3	2.85	2	4	5.24	5	5	-2.23	-1.5	-1.5
Mx1			-12.1	1.8	-20.9	-20	-18	-14.55	-14.5	-13	-7.57	-6.5	-5	-15.08	-13	-13.5
Mn1			-15.4	1.9	-22.67	-23	-21	-19.4	-17	-17	-5.82	-4	-3.5	-20.1	-19	-19
lower lip anterior'			1	2.2	-8.06	-10	-9	-2.57	-3	-2	7.28	8	8.5	-5.58	-5	-5
B point'			-7.1	1.6	-15.36	-15	-16	-13.41	-13	-12	2.33	3	3	-13.12	-12	-14
Pogonion'			-3.5	1.8	-12.09	-12	-12	-11.7	-11	-10	4.07	5	5	-11.17	-11	-11
facial angle			169.4	3.2	161.44	163	163	158	160	162	177.8	178	177	161.31	161	164
G' to A'			7.8	2.8	1.51	3	3.5	10.27	10	10	5.82	6	6	4.75	4	4
G' to Pog'			4.6	2.2	-7.56	-7	-7	0.57	0.5	0.5	11.35	10	10	-3.35	-3	-3
Sn to Pog'			4	1.7	12.09	12	12	11.7	10	10	-4.07	-5	-5	11.17	10	11
A' to B'			6.8	1.5	12.34	12	12	11.41	11.5	11	-3.78	-3.5	-4	10.05	8.5	9
ULA to LLA			2.3	1.2	4.53	5	6	5.42	6	6	-2.04	-2	-2	3.35	3	3
Md1 to Pog'			11.9	2.8	10.58	11	9	7.7	7	6.5	9.89	9	7	8.93	9	8
LLA to Pog'			4.4	2.5	4.03	4	4.5	9.13	8.5	9	3.2	3	3	5.58	4.5	5
B' to Pog'			3.6	1.3	3.27	3	3	1.71	1.5	1.5	-1.75	-1.5	-2	1.95	2	2
NTP to Pog'			61.4	7.4	36.01	39	39	45.67	46	39	51.22	50	50	43.56	47	47

## Sheet: Sayfa2
			P5-W.C	P5-M1	P5-M2	P6-W.C	P6-M1	P6-M2	P7-WC	P7-M1	P7-M2	P8-WC	P8-M1	P8-M2	P9-WC	p9 m1	p9 m2	P10-WC	P10-M1	P10-M2
mx occlusal plane to TVL			99.68	100	100	95.7	95	93	92.98	95	95	88.92	89	87	94.05	95	95	96.07	95	95
mx 1 to mx occlusal plane			58.39	54	53	52.64	48	48	55.93	50	50	64.52	63	60	68.27	60	55	59.25	59	63
md 1 to md occlusal plane			63.86	60	60	61.37	62	58	65.27	65	66	61.22	62	59	72.35	70	70	80.95	82	75
overjet			4.14	4	4	2.4	2.5	2.5	3.04	3	3	4.2	3.5	4	1.17	1.5	1.5	0	0	0
overbite			4.14	4.5	5	0.27	0.5	1	2.77	3	3	3.36	3	3.6	5.26	-5	-5	1.1	1	1.5
upper lip thickness			13.63	13	13	9.77	10	9.5	8.29	8	8	11.58	10	11	13.5	12	11	10.66	10	9
lower lip thickness			14.02	13	13	12.49	12	12	11.41	11	12	14.53	13	14	14.74	14	14	14.14	14	13
pogonion-pogonion'			13.65	11	12	12.8	12	13	11.07	11	12	10.2	9	10	14.66	13	13	11.63	11	11
menton-menton'			11.5	11	11	6.42	6.5	6	8.06	8	9	7.44	7	7	7.01	7	7	4.94	4.5	5
nasolabial angle			104.9	105	105	112.72	108	108	101.35	106	113	95.72	94	100	119.78	111	110	101.56	98	97
upper lip angle			5.83	9	18	-3.43	-2	-2	3.18	7	7	17.9	24	25	-4.76	-5	-2	0	0	4
nasion'-menton'			120.6	118	118	112.44	119	116	114.87	117	117	116.83	117	117	139.28	135	135	126.55	130	130
upper lip length			20.4	19	19	17.85	18	19	19.1	18	18	23.81	23	23	22.78	21	21	18.9	20	20
interlabial gap			3.55	3	3	0.8	0.5	0.5	1.11	1	1	1.4	1	1	6.13	6	5.5	1.1	1	1
lower lip length			44.04	40	42	43.16	43	42	46.23	45	47	47.91	47	48	51.68	50	50	53.96	53	53
lower 1/3 of face			67.99	63	65	61.82	60	63	66.43	66	66	73.13	70	73	80.59	75	76	73.96	73	73
Mx1 exposure			3.25	3.5	3	2.4	2.5	2	4.98	5	4	4.76	4	4	4.09	4	4	6.3	6	6
maxillary height			23.65	23	29	20.25	21	21	24.08	24	24	28.58	26	27.5	26.86	24	25	25.2	25	25
mandibular height			48.48	40	46.5	41.83	41	42	45.12	44	44	47.91	47	47.5	48.47	48	48	49.85	47	48
glabella			-6.8	-6	-5	-7.46	-6	-7	-7.75	-7	-9	-12.61	-11	-11	-12.26	-9	-8	2.74	2	2.5
alar base			-11.23		-11	-12.14		-11	-10.28		-8	-7.52		-8	-14.97		-14	-8.69		-10
nasal projection			16.55	15	17	16.52	14	16.5	13.29	14	12	13.45	13	13	15.18	16	16	19.45	19	19
subnasale			0	0	0	0	0	0	0	0	0	0	0	0	0	0	0	0	0	0
A point'			-2.36	-2	-1.5	-2.4	-2	-2	-1.66	-1	-1.5	-0.84	-1	-1	-2.34	-1.5	-1.5	-2.19	-3	-2
Upper lip anterior'			1.48	2	2	-0.5	0.5	0	0.83	2	6	5.88	6	6	-1.46	-1	-1	0	0	1
Mx1			-12.71	-11.5	-11	-10.39	-10	-10	-6.92	-6	-4	-4.2	-4	-4	-16.64	-11	-11	-10.13	-10	-9
Mn1			-16.85	-15	-15	-12.79	-12	-12	-9.96	-9	-8	-8.41	-8	-7.5	-17.81	-13	-14	-10.13	-10	-8
lower lip anterior'			-3.25	-3	-2.5	-1.87	-1	-1	1.38	2.5	6	6.16	6	6.5	-3.5	0	-0.5	3.01	4	4
B point'			-10.05	-9	-8.5	-7.99	-7	-7	-1.94	-1	-2	-2.8	-3	-2	-15.48	-11	-12	-1.1	-1	-1
Pogonion'			-8.28	-8	-8	-3.46	-3	-3	1.11	2	1	0	0	0	-15.77	-12	-14	1.1	1.5	2
facial angle			165.71	165	168	169.24	172	173	174.59	176	177	168.49	168	172	157.01	161	160	176.61	177	177
G' to A'			4.43	4.5	4	5.06	5	5	6.09	6	7	11.77	11.5	11	9.93	7	7	-4.93	-4.5	-5
G' to Pog'			-1.48	-1.5	-2	4	4	4	8.86	9	9	12.61	12	12	-3.5	-3	-4	-1.64	-1.5	1.5
Sn to Pog'			8.28	8.5	8	3.46	3	3	-1.11	-1.5	-1.5	0	0	0	15.77	12	13	-1.1	-1.5	-1.5
A' to B'			7.69	7	7	5.6	5	5	0.28	0.5	0.5	1.96	2	2	13.14	10	12	-1.1	-1.5	-1
ULA to LLA			4.73	4	4	1.07	1	1	-0.55	-0.5	-0.5	-0.28	0	0	2.04	1.5	1.5	-3.01	-3.5	-3
Md1 to Pog'			8.57	7	7	9.33	9.5	9.5	11.07	11	11	8.41	8	7	2.04	2	2	11.23	11	10
LLA to Pog'			5.03	5	6	1.6	1.5	1.5	0.28	0.5	1	6.16	6	6	12.26	12	12	1.92	4	3
B' to Pog'			-1.77	-1.5	-1	-4.53	-4	-4	-3.04	-3	-2	-2.8	-2.5	-2.5	0.29	0.5	0.05	-2.19	-2	-2
NTP to Pog'			46.41	46	47	49.56	53	53	52.32	51	55	49.87	49	52	47.59	50	49	52.32	54	55

## Sheet: Sayfa3
			P11-WC	P11-M1	P11-M2	P12-WC	P12-M1	P12-M2	P13-WC	P13-M1	P13-M2	P14-WC	P14-M1	P14-M2	P15-WC	P15-M1	P15-M2
mx occlusal plane to TVL			89.73	89	89	102.82	102	102	93.39	96	96	102.49	102	100	107.64	106	106
mx 1 to mx occlusal plane			64.65	63	63	54.87	56	55	57.21	58	52	56.52	57	53	56.25	54	54
md 1 to md occlusal plane			50.61	52	54	78.42	78	75	63.6	60	60	69.29	70	70	70.3	70	68
overjet			5	5	3.5	2.66	2.5	2.5	3.73	3	4	4.06	4	4	2.61	3	4
overbite			3.89	4.5	4	2.37	2	3	1.15	2	2	2.9	4.5	4	3.66	4	5
upper lip thickness			12.66	11	12	18.39	17	17.5	12.85	13	11	16.5	16	16	14.45	14	16
lower lip thickness			14.26	15	15	17.21	16	16	13.05	13	13	15.68	16	16	12.74	12	13
pogonion-pogonion'			12.51	13	13	13.36	12	13	12.26	11	11	13.88	12	12	11.24	11	12
menton-menton'			11.25	12	13	8.76	8	8	6.42	6.5	6	10.07	10	10	6.78	7	7
nasolabial angle			99.5	104	103	93.19	96	96	116.5	115	120	88.06	88	86	118.08	112	112
upper lip angle			8.47	8.5	8	12.99	14	14	2.86	5	3	14.04	16	15	-11.69	-9	-8
nasion'-menton'			118.67	120	120	125.13	125	118	122.56	121	112	129.7	124	123	117.24	120	120
upper lip length			18.62	18	17	22.48	21	21	22.96	22	24	21.76	21	21	19.58	20	20
interlabial gap			1.67	2	2.5	-0.89	-1	-1	0.57	1	1	0.87	1	1	1.31	1	1
lower lip length			47.8	47	47	47.03	45	45	48.22	46	46	52.81	50	50	39.43	40	40
lower 1/3 of face			68.09	67	69	68.63	64	64	71.76	70	71	75.44	70	70	60.31	61	63
Mx1 exposure			5	5	5	2.66	2	2.5	5.17	5	5	4.64	5	5	2.09	2	2
maxillary height			23.62	22	21	25.14	22	23	28.13	27	28	26.4	26	26	21.67	22	22
mandibular height			48.36	48	49	45.85	43	44	44.78	44	42	51.94	52	53	42.3	45	45
glabella			-17.23	-17	-16	-6.51	-6	-5	-12.34	-12	-12	-1.45	0	0	-9.92	-9	9.52381
alar base			-11.39		-11	-13.44		-11	-12.75		-12	-13.35		-13	-16.08		-14
nasal projection			15.84	14	15	15.09	14	12	14.93	14	14	20.02	20	20	15.41	15	16
subnasale			0	0	0	0	0	0	0	0	0	0	0	0	0	0	0
A point'			-1.67	-1.5	-2	-2.07	-1	-1	-2.3	-2	-2.5	-1.74	-1.5	-2	-3.39	-4	-3
Upper lip anterior'			1.95	2	2.5	3.55	4.5	3.5	0.86	1	0.5	3.77	4.5	4	-3.13	-2	-2
Mx1			-11.67	-10	-10	-15.97	-13	-13	-10.91	-10	-10	-13.35	-11	-11	-19.58	-18	-16
Mn1			-16.67	-14	-16	-18.64	-16	-18	-14.64	-14	-14	-17.41	-15	-15	-22.19	-22	-20
lower lip anterior'			-1.39	-1	-1	-1.18	-1.5	-1	-0.29	-0.5	0	0.29	2	2	-9.66	-9	-8
B point'			-10	-10	-10	-9.17	-9	-9	-8.32	-8	-8	-10.74	-9.5	-10	-19.06	-17	-17
Pogonion'			-5.84	-5	-3	-6.51	-5	-7	-4.31	-4	-5	-8.7	-8	-8	-18.02	-17	-15
facial angle			158.61	157	161	168	169	171	165.16	165	165	169.73	169	170	150.91	150	149
G' to A'			15.56	15	15	4.44	5	4	10.05	10	10	-0.29	-1	-1	6.53	6	6
G' to Pog'			11.39	11	11	0	0	0	8.04	9	8	-7.25	-7	-7	-8.09	-7	-7
Sn to Pog'			5.84	5	5	6.51	6	6	4.31	4	4	8.7	7	7	18.02	17	16
A' to B'			8.34	8	8	7.1	7	8	6.03	5	5	8.99	8	7	15.67	14	13
ULA to LLA			3.33	3	4	4.73	4	4	1.15	0.5	0.5	3.48	3.5	3	6.53	6	6
Md1 to Pog'			10.84	10	11	12.13	11	11	10.33	10	10	8.7	8	8	4.18	5	5
LLA to Pog'			4.45	4	4	5.32	5	5	4.02	4	5	8.99	9	9	8.36	8	8
B' to Pog'			-4.17	-4	-4	-2.66	-2.5	-2.5	-4.02	-4	-4	2.03	2	2	1.04	1	1
NTP to Pog'			50.3	50	50	56.2	56	56	52.24	53	53	44.39	45	45	35.25	35	35

## Sheet: Sayfa4
			P16-WC	p16-M1	P16-M2	P17-WC	P17-M1	P17-M2	P18-WC	P18-M1	P18-M2	P19-WC	P19-M1	P19-M2	P20-WC	P20-M1	P20-M2	P21-WC	P21-M1	P21-M2	P22-WC	P22-M1	P22-M2	P23-WC	P23-M1	P23-M2	P24-WC	P24-M1	P24-M2	P25-WC	P25-M1	P25-M2	P26-WC	p26-m1	P26-M2	P27-WC	P27-M1	P27-M2	P28-WC	P28-M1	P28-M2	P29-WC	P29-M1	P29-M2	P30-WC	P30-M1	P30-M2	P31-WC	P31-M1
mx occlusal plane to TVL			96.52	97	94	98.76	100	99	99.9	100	103	91.05	90	89	97.33	97	96	95.31	96	98	90.41	90	90	103.23	105	107	95.01	96	98	98.18	100	100	110.6	111	110	99.74	100	100	100.5	96	97	93.15	93	95	103.73	105	77	96.31	98
mx 1 to mx occlusal plane			58.02	58	53	54.14	55	50	54.9	55	52	61.45	58	58	58.57	55	55	62.44	61	57	49.98	45	44	54.65	54	54	57.54	50.5	50	60.42	59	57	66.3	63	63	62.21	62	62	48.1	50	52	58.01	57	55	51.93	46	48	65.92	64
md 1 to md occlusal plane			70.29	70	73	57.35	58	60	60.59	60	60	76.6	79	78	64.3	61	61	64.26	62	60	58.85	64	65	68.31	69	70	74.67	69	70	71.49	62	75	66.01	69	68	90.78	89	88	68.09	65	65	60.09	60	65	72.15	73	74	63.01	63
overjet			5.42	5	5	3.36	3	4	7.05	7	7	3.85	5	5	5.98	6	6	0	0	0	12.1	12	13	3.28	3	3	3.55	3.5	3.5	2.87	3	3	2.84	3	2	1.08	2	3	4.7	4.5	4.5	4.05	4	5	2.6	2	3.5	4.54	4
overbite			3.79	3.5	3	2.52	4	4	1.36	2.5	2.5	1.54	3	3	1.63	1	3	0.53	0	0.5	6.75	5	5	2.68	3	3	2.45	3	3.5	1.57	1.5	1.5	5.4	6	7	4.85	5	5	2.06	2.5	3	3.47	4	4	3.38	3	5	4.84	5
upper lip thickness			13.79	14	13	12.86	12	12	11.04	9	9	14.3	14	14	11.31	10	10	11.93	10	10	11.2	10	10	17.5	17	15	12.2	11	11	16.54	16	16	16.2	16	16	14.38	15	15	9.46	8	8	10.98	9	9	15.86	17	17	14.37	14.5
lower lip thickness			12.09	15	15	14.66	13	13	14.65	13	13	15.52	15	15	10.78	14	14	16.65	14	14	12.86	15	15	16.88	16	15	15.61	13	14	15.39	15	15	13.47	14	14	16.23	17	18	14.18	12	12	13.15	13	14	17.29	19.5	18	12.23	13
pogonion-pogonion'			12.43	12	12	15.98	16	17	16.98	16	15	9.28	9	9	16.34	15	15	13.94	13	13	9.85	9	9	13.72	12	12	13.43	13	13	12.05	11	11	14.72	14	14	11.26	11	11	14.74	14	14	9.54	8	8	15.16	15.75	15	10.02	7.5
menton-menton'			7.66	7	8	12.33	13	13	10.89	15	15	6.5	6	6	9.57	9.5	5	6.15	6	6	8.33	8	8	8.44	8	8	11.07	10	10	9	9	9	12.34	12	12	7.3	7	7	6.57	6	6	7.72	7.5	9	10	10.5	11	6.08	6
nasolabial angle			104.84	106	96	119.93	120	121	123.69	120	120	98.85		100	111.99	111	110	107.92	102	102	96.24	98	70	107.57	103	103	120.08	118	118	118.66	120	120	104.31	102.5	100	109.24	111	112	106.39	105	108	132.29	130	130	92.38	90	88	109.58	107
upper lip angle			9.46	12	12	-8.13	-9	-9	-13.13	-11	-9	1.08		2	-8.75	-7	-7	3.33	3	3	12.68	13	15	1.79	1	1	-2.01	-3	-3	1.08	2	3	-2.34	-4	-3	-8.46	-7	-7	6.09	6	6	-8.13	-7	-7	13.76	12	9	6.98	6
nasion'-menton'			124.29	126	126	133.95	129	129	125.76	130	130	114.57	118	118	120.23	120	123	141.22	145	145	105.81	105	105	138.98	140	125	124.08	120	118	115.23	115	114	108.27	108	108	141.81	140	140	130.76	126	126	122.65	120	116	121.68	129	130	118.23	120
upper lip length			23.83	23	23	24.94	24	25	21.41	21	21	19.01	15	15	19.04	18	14	29.04	29	29	16.32	15	12	26.24	27	23	19.09	18	18	19.34	18	18.5	19.04	19	19	25.88	24	16.6667	27.62	24	24	20.25	20	20	17.94	18	18	20.56	22
interlabial gap			0.54	1	1	0.28	1	1	1.08	2	2	-0.26	-1	-1	1.09	1.5	3	0.53	1	1	-0.28	-1	-1	0.6	2	2	0.82	2	2	0	2	2	-1.99	-2	-2	0.27	1	1	0.88	1	1	0.29	0	1	-0.26	-0.75	-1	1.21	1.5
lower lip length			49.55	49	49	51.84	52	53	47.16	48	48	44.18	44	40	46.51	45	47	58.08	57	59	37.71	37	37	50.4	52	45	51.54	48	47	43.38	43	44	40.92	40	40	54.46	54	55	49.36	45	45	48.6	48	49	53.3	56	57	43.85	39
lower 1/3 of face			73.93	72	72	77.06	77	77	69.65	70	72	62.94	60	60	66.64	65	65	87.66	87	88	53.75	53	53	77.24	77	70	71.45	65	65	62.71	62	62	57.97	54	54	80.61	81	82	77.87	70	71	69.13	65	66	70.98	70.5	72	65.62	58
Mx1 exposure			5.42	5	6	1.96	2.5	3	1.63	2	2	0.77	1	1	1.9	2	3	1.07	2	2	1.13	1	1	3.28	2.5	3	2.73	3	3	-1.83	-1.5	-1.5	-0.57	-0.5	-0.5	-0.81	-2	-2	3.23	3	4	2.02	3	3.5	4.16	3.75	4.5	6.35	5.25
maxillary height			29.25	28	28	26.9	27	27	23.04	23	23	19.78	16	16	20.95	21	22	30.11	31	32	17.45	16	12	29.52	29	25	21.82	21	21	17.51	17	17	18.47	18	18	25.07	25	25	30.85	30	30	22.27	21	23	22.1	22.5	25	26.91	26
mandibular height			48.47	48	48	52.68	52	51	47.97	51	52	44.7	44	48	44.07	43	46	57.02	57	58	43.05	43	43	50.4	52	45	52.09	50	49	46.77	47	46	44.9	44	44	50.69	50	52	49.07	45	46	50.33	48	47	52.26	52.5	54	43.54	41
glabella			-0.81	-1	-1	-12.05	-11	-11	-1.9	-2	-2	-4.88	-6	-6	-2.18	-2	-2	-4.26	-5	-5	-13.79	-13	-13	-11.03	-9	-8	-17.45	-14	-14	-10.19	-10	-10	5.12	6	8	-7.55	-7	-7	-7.93	-7.5	-6	-16.2	-14	-14	0.52	1	1.5	-12.1	-11.5
alar base			-13.66		-15	-18.7		-16	-14.21		-12	-13.32	-14	-14	-12.94	-13	-13	-12.75	-14	-14	-11.3	-12	-12	-13.97	-12	-11	-13.63	-13	-13	-14.3	-13	-13	-12.87	-10	-9	-12.29	-11	-9	-10.79	-11	-12	-16.69	-14	-14	-13.19	-14	-14	-11.75	-12
nasal projection			13.81	14	15	18.49	18	18	17.62	18	18	17.21	18	18	15.78	16	16	15.19	15	15	15.76	15	15	18.19	19	17	13.09	13	13	14.89	15	15	15.63	16	16	18.33	18	-23	13.81	12	13	13.02	13	13	16.9	16	16	15.42	15
subnasale			0	0	0	0	0	0	0	0	0	0	0	0	0	0	0	0	0	0	0	0	0	0	0	0	0	0	0	0	0	0	0	0	0	0	0	0	0	0	0	0	0	0	0	0	0	0	0
A point'			-1.62	-0.5	-0.5	-3.08	-3	-3	-3.25	-4	-4	-2.57	-2	-2	-2.99	-3	-2	-1.6	-1.5	-0.5	-1.41	-1.5	-2	-2.39	-2	-2	-1.91	-2	-1	-2.09	-2	-2	-2.27	-2.5	-2.5	-2.43	-2	-3	-1.18	-1	-1	-2.89	-3	-2	-1.56	-2	-3.5	-1.81	-1.5
Upper lip anterior'			2.98	3	3	-2.8	-2	-3	-3.79	-3	-3	0.26	0	0	-2.18	-2	-3	1.33	0.5	0.5	2.53	2.5	2	0.6	1.5	2	-0.55	-0.5	-0.5	0.26	1	1	-0.57	-0.5	0	-2.97	-2	1	2.35	2.5	1.5	-2.31	-2	-2	3.12	3	2	1.81	1.5
Mx1			-11.64	-10	-11	-15.69	-12	-12	-14.36	-13	-12	-14.39	-14	-14	-14.42	-12	-12	-10.92	-11	-10	-7.88	-7	-7	-16.7	-17	13	-12.82	12	-11	-17.25	-15	-15	-20.46	-18	-16	-20.49	-20	-19	-4.7	-4	-5	-14.17	-11	-10	-14.04	-15	-15	-13.31	-13.5
Mn1			-17.06	-14.5	-15	-19.06	-17	-16	-21.41	-19	-19	-18.24	-18	-18	-20.4	19	19	-10.92	-10	-10	-19.98	-20	-20	-19.98	-21	-16	-16.36	-14	-14	-20.12	-19	-19	-23.3	-22	-22	-19.41	-18	-18	-9.4	-9	-9	-18.22	-16	-15	-16.64	-18	-18	-17.84	-16.5
lower lip anterior'			-1.35	-1	-2	-5.32	-5	-5	-7.32	-6	-6	-2.06	-2	-2	-6.26	-5	-5	1.6	2	2	-1.13	-1	-1	-2.98	-3	-1	-1.09	-0.5	-0.5	-5.23	-4	-4.5	-9.09	-9	-9	-2.97	-3	-3	2.64	3	2	-3.76	-3	-3	0	0	0.5	-1.21	-1.5
B point'			-6.23	-6	-9	-16.25	-15	-15	-17.89	-17	-17	-8.73	-8	-8	-16.86	-15	-15	-9.86	-9.5	-10	-10.69	-12	-12	-13.72	-14	-10	-4.64	-3	-3	-13.33	-12	-12.5	-18.76	-18	-18	-13.75	-13	-14	-7.05	-6	-7	-15.04	-13	-13	-8.32	-9	-10	-9.37	-9.5
Pogonion'			-3.52	-3	-4	-13.45	-12	-12	-18.43	-17	-17	-3.08	-3	-2	-14.14	-14	-14	-10.92	-11	-11	-7.32	-7	-7	-14.91	-15	-12	0.82	1.5	1.5	-10.19	-10	-10	-16.77	-15	-15	-11.05	-10	-11	-7.35	-7	-7	-13.31	-13	-13	-6.5	-6.75	-8	-6.05	-6.75
facial angle			175.69	179	178	157.28	158	158	157.58	158	159	172.06	170	170	161.51	160	160	167.14	170	170	157.36	158	160	158.68	158.5	160	167.17	167	170	158.52	161	163	162.08	164	168	164.59	164	166	167.16	167	170	152.68	152	156	173.25	172	170	163.14	163
G' to A'			-0.81	-1	-1	8.97	7	7	-1.36	-2	2.5	2.31	3	3	-0.82	0	0	2.66	4	5	12.38	12	12	8.65	8	7	15.54	13	13	8.1	7	7	-7.39	-10	-10	5.12	6	5	6.76	7	7	13.31	11	11	-2.08	0	-2	10.28	10.5
G' to Pog'			-2.71	-2	-2	-1.4	-1	-1	-16.53	-15	-15	1.8	3	3	-11.97	-11	-11	-6.66	-5.5	-5.5	6.47	6	6.5	-3.88	-4	-4	18.27	18	16	0	0.5	0.5	-21.88	-21	-22	-3.5	-3	-3	0.59	0.5	0.5	2.89	2	2	-7.02	-7	-7	6.05	6.75
Sn to Pog'			3.52	3.5	4	13.45	11	11	18.43	17	17	3.08	2	2	14.14	14	14	10.92	10	10	7.32	6	6	14.91	15	11	-0.82	1	1	10.19	9	9	16.77	16	16	11.05	11	11	7.35	7	3	13.31	12	11	6.5	7	8	11.79	7
A' to B'			4.6	5	5	13.17	13	13	14.64	13	13	6.17	6	6	13.87	14	14	8.26	8	8	9.29	11	11	11.33	11	10	2.73	2	2	11.24	10	10	16.48	16	16	11.32	11	11	5.88	6	7	12.15	10	10	6.76	6	6	4.84	5
ULA to LLA			4.33	4.5	5	2.52	2.5	2	3.52	4	4	2.31	3	3	4.08	3.5	3	-0.27	-1	-1	3.66	3	4	3.58	3	3	0.55	1	1	5.49	5	5	8.53	8	8	0	0	1.5	-0.29	0	0	1.45	1	1	3.12	3	2.5	-3.33	-1.5
Md1 to Pog'			13.54	12	12	5.6	6	6	2.98	3	3	15.16	15	15	6.26	6	5	0	2	2	12.66	13	13	5.07	7	8	17.18	14	13	9.93	10	10	6.54	6	6.5	8.36	7	7	2.06	3	2.5	4.92	4	4	10.14	10.5	15	9.36	10.5
LLA to Pog'			2.17	2	4	8.13	7	7	11.11	11	11	1.03	1	1	7.89	7	8	12.52	14	14	6.19	6	6	11.93	12	10	-1.91	-2	-1	4.96	5	5	7.67	8	8	8.09	8.5	8	9.99	9	9	9.55	10	10	6.5	6	8	5.5	4.5
B' to Pog'			2.71	3	3	2.8	3	3	-0.54	0	0	5.65	6	6	-2.72	-2	-2	-1.07	-2	-2	-3.38	-5	-5	-1.19	-1	-5	-5.45	-5	-5	3.14	3	3	-1.99	-2	-2.5	2.7	2	3	0.29	0	0	1.74	1	1	1.82	1.5	1	3.2	3
NTP to Pog'			47.39	46.5	50	52.68	52	54	42.28	45	45	43.67	47	47	48.42	50	50	37.83	38	38	48.96	52	52	52.49	53	48	61.9	60	56	41.81	42	41	49.73	49	51	50.69	49	48	47.31	47	48	42.52	42	40	53.56	55.5	57	54.98	55.5
[truncated: 4 more columns]
